# Supplementary material for: Exploration of comorbidity mechanisms between chronic pain and depression: Machine learning prediction models and SHAP interpretability analysis based on the CHARLS cohort
Source: PLoS One. 2026 Jun 8;21(6):e0349135. doi: 10.1371/journal.pone.0349135 (PMC13245799; doi:10.1371/journal.pone.0349135)
Supplement: S1 File — This table summarizes all variables derived from the China Health and Retirement Longitudinal Study (CHARLS) that were included in the final analyses, including variable names, original CHARLS variable identifiers, definitions, and coding schemes. (XLSX) [file pone.0349135.s001.xlsx]

## Sheet: Sheet2
Variable	CHARLS Variable	Description and coding
GENDER	gender	Sex of the respondent. Coded as 0 = male, 1 = female.
AGE	age	Age at interview, measured in years (continuous variable).
EDUCATION	edu	Educational attainment. Ordinal variable according to CHARLS coding.
MARRIAGE	marry	Marital status. 1 = married/cohabiting, 0 = unmarried.
PLACE OF RESIDENCE	rural	Place of residence. 1 = rural, 0 = urban.
DRINKING	drinkl	Alcohol consumption status. 1 = current drinker, 0 = non-drinker.
SMOKING	smoken	Smoking status. 1 = current smoker, 0 = non-smoker.
BMI	bmi	Body mass index (kg/m²), continuous variable.
HEADACHE	da042s1	Self-reported headache in the past month. 1 = yes, 0 = no.
SHOULDER PAIN	da042s2	Self-reported shoulder pain in the past month. 1 = yes, 0 = no.
ARM PAIN	da042s3	Self-reported arm pain in the past month. 1 = yes, 0 = no.
WRIST PAIN	da042s4	Self-reported wrist pain in the past month. 1 = yes, 0 = no.
FINGER PAIN	da042s5	Self-reported finger pain in the past month. 1 = yes, 0 = no.
CHEST PAIN	da042s6	Self-reported chest pain in the past month. 1 = yes, 0 = no.
STOMACHACHE	da042s7	Self-reported stomach pain in the past month. 1 = yes, 0 = no.
BACK PAIN	da042s8	Self-reported back pain in the past month. 1 = yes, 0 = no.
LOW BACK PAIN	da042s9	Self-reported lower back pain in the past month. 1 = yes, 0 = no.
HIP PAIN	da042s10	Self-reported hip pain in the past month. 1 = yes, 0 = no.
LEG PAIN	da042s11	Self-reported leg pain in the past month. 1 = yes, 0 = no.
KNEE PAIN	da042s12	Self-reported knee pain in the past month. 1 = yes, 0 = no.
ANKLE PAIN	da042s13	Self-reported ankle pain in the past month. 1 = yes, 0 = no.
TOE PAIN	da042s14	Self-reported toe pain in the past month. 1 = yes, 0 = no.
NECK PAIN	da042s15	Self-reported neck pain in the past month. 1 = yes, 0 = no.
MENTAL HEALTH	cesd10	CES-D-10 score (0–30); higher scores indicate more severe depressive symptoms.
